# Supplementary material for: Correcting Apparent Priming Bias Unveils Fertilizer Nitrogen‐Risk Archetypes of Surplus and Depletion Across Asian Rice Systems
Source: Adv Sci (Weinh). 2026 Jun 22:e76227. Online ahead of print. doi: 10.1002/advs.76227 (PMC13337020; doi:10.1002/advs.76227)
Supplement: Supplementary file 2 — Supporting File 2: advs76227‐sup‐0002‐Data.xlsx. [file ADVS-9999-e76227-s001.xlsx]

## Sheet: Dataset S1
	S1 Country-specific costs and benefits of synthetic N fertilizer input in Asian rice production (in 2020 USD).
	Countries	Grain yield[1] (kg ha-1)	Havested area[1] (ha)	Grain yield (kg yr-1)	Rice producer price[1] (USD kg-1)	Yield benefit (USD yr-1)	Average PGDP[1] , 2011–2020 (constant 2015 USD per capita)	WTP[2] (USD person-1yr-1）	Synthetic N fertilizer input (kg N yr-1)	Synthetic N fertilizer price[3] (USD kg-1 N)	Fertilizer cost (USD year-1)	Synthetic N fertilizer loss (kg N yr-1)	Synthetic N fertilizer Nr loss (kg N yr-1)					Ecosystem damage cost[2,4] (USD kg-1 N)												Human health damage cost[5] (USD kg-1 N)			Climate impact cost[4,5] (USD kg-1 N)									Ecosystem cost (USD yr-1)			Human health cost (USD yr-1)	Climate impact (USD yr-1)			Nr damage cost (USD yr-1)
													NH3	N2O	NOx	N leaching	N runoff	NH3			N2O			NOx			N runoff			NH3	NOx	N runoff/N leaching	NH3			N2O			NOx
																		Low	Median	High	Low	Median	High	Low	Median	High	Low	Median	High				Low	Median	High	Low	Median	High	Low	Median	High	Low	Median	High		Low	Median	High	Low
	Afghanistan*	4441.7	147555	6.55395e+08	0.431	2.82475e+08	563.963	10	936756	0.491	459947	404201	190096	5456.72	2182.69	33872.1	25141.3	1.35756	3.9542	6.55084	0.838235	0.838235	0.838235	2.56891	5.46681	8.41261	3.4863	8.35689	13.2224	0.8	0.5	9	-2.6	-1.3	-1.3	4.91119	12.5928	20.4003	-7.967	-3.1	-1.767	355898	978287	1.60065e+06	684288	-484840	-185176	-139663	555347
	Azerbaijan	3131.4	3001	9.39733e+06	1.565	1.47068e+07	5242.48	9.8	22439.5	0.326	7315.28	10842.1	5099.03	146.368	58.5473	908.567	674.378	1.33041	3.87512	6.41982	0.821471	0.821471	0.821471	2.51753	5.35747	8.24435	3.41658	8.18975	12.958	16.9	23.2	20	-3	-1.5	-1.5	5.52509	14.1669	22.9504	-8.995	-3.5	-1.995	9355.51	25716.2	42076.4	119191	-15015	-5779.88	-4406.15	113531
	Bangladesh	4808.8	11417745	54905652156	0.216	1.18596e+10	1499.01	5	9.18668e+08	0.491	4.51066e+08	3.82645e+08	1.79958e+08	5.16571e+06	2.06628e+06	3.20657e+07	2.38005e+07	0.678782	1.9771	3.27542	0.419118	0.419118	0.419118	1.28445	2.7334	4.2063	1.74315	4.17845	6.61122	1.9	6.1	205.8	-2.6	-1.3	-1.3	4.91119	12.5928	20.4003	-7.967	-3.1	-1.767	1.68459e+08	4.63058e+08	7.57645e+08	1.18518e+10	-4.58983e+08	-1.753e+08	-1.32214e+08	1.15613e+10
	Bhutan	4264.4	12684	5.40896e+07	1.356	7.33456e+07	2987.54	6.4	98153.6	0.568	55751.3	39908.5	18769	538.765	215.506	3344.33	2482.31	0.86884	2.53069	4.19254	0.536471	0.536471	0.536471	1.6441	3.49876	5.38407	2.23123	5.34841	8.46236	0.4	0.9	3.3	-2.8	-1.4	-1.4	5.21814	13.3798	21.6754	-8.481	-3.3	-1.881	22489.2	61817.9	101145	26929.5	-51569.5	-19779.1	-15004	-2150.82
	Brunei	3000	1300	3900000	0.906	3533400	30968.3	26	20679.3	0.92	19025	7988.42	3756.96	107.844	43.1375	669.43	496.88	3.52966	10.2809	17.0322	2.17941	2.17941	2.17941	6.67916	14.2137	21.8728	9.06439	21.7279	34.3783	3.4	4.8	13.5	-3.2	-1.6	-1.6	6.13899	15.741	25.5004	-9.766	-3.8	-2.166	18287.9	50269.3	82249.6	28725.9	-11781.5	-4477.48	-3354.5	35232.3
	Cambodia	3345.4	3269000	10936112600	0.431	4.71346e+09	1601.4	2.6	7.90976e+07	0.491	3.88369e+07	3.16224e+07	1.4872e+07	426903	170761	2.64996e+06	1.96691e+06	0.352966	1.02809	1.70322	0.217941	0.217941	0.217941	0.667916	1.42137	2.18728	0.906439	2.17279	3.43783	0.2	0.8	15.1	-2.6	-1.3	-1.3	4.91119	12.5928	20.4003	-7.967	-3.1	-1.767	7.2393e+06	1.98993e+07	3.25588e+07	7.28258e+07	-3.79311e+07	-1.44871e+07	-1.09264e+07	4.2134e+07
	China	7040.14	30341784	2.1361e+11	0.414	8.84347e+10	8211.48	14.8	4.1624e+09	0.567	2.36008e+09	2.12458e+09	9.99192e+08	2.86819e+07	1.14728e+07	1.7804e+08	1.32149e+08	2.00919	5.85222	9.69524	1.24059	1.24059	1.24059	3.80198	8.09087	12.4507	5.15973	12.3682	19.5692	10.7	9.9	25	-3	-1.5	-1.5	5.52509	14.1669	22.9504	-8.995	-3.5	-1.995	2.76862e+09	7.61034e+09	1.24519e+10	1.85597e+10	-2.9423e+09	-1.13261e+09	-8.63416e+08	1.8386e+10
	East Timor	2643	18912	49984416	1.49	7.44768e+07	1373.92	20.58	8390.56	0.568	4765.84	3639.81	1711.8	49.1374	19.655	305.016	226.396	2.79386	8.13775	13.4816	1.72509	1.72509	1.72509	5.28681	11.2507	17.3131	7.17481	17.1985	27.2118	13.9	14.9	13.8	-2.8	-1.4	-1.4	5.21814	13.3798	21.6754	-8.481	-3.3	-1.881	6595.57	18129.8	29663.6	31420.4	-4703.33	-1803.93	-1368.42	33312.6
	India*	4075.7	45769000	186540713300	0.679	1.26661e+11	1652.38	3.5	6.27727e+09	0.624	3.91702e+09	3.12724e+09	1.47074e+09	4.22178e+07	1.68871e+07	2.62063e+08	1.94515e+08	0.475147	1.38397	2.29279	0.293382	0.293382	0.293382	0.899118	1.91338	2.94441	1.22021	2.92491	4.62785	4.6	7.9	75.5	-2.8	-1.4	-1.4	5.21814	13.3798	21.6754	-8.481	-3.3	-1.881	9.63737e+08	2.6491e+09	4.3344e+09	4.13704e+10	-4.041e+09	-1.5499e+09	-1.17572e+09	3.82932e+10
	Indonesia	5127.9	10657275	5.46494e+10	0.356	1.94552e+10	3350.63	7.8	1.23052e+09	0.528	6.49715e+08	5.44867e+08	2.56251e+08	7.3557e+06	2.94228e+06	4.56598e+07	3.38907e+07	1.0589	3.08428	5.10966	0.653824	0.653824	0.653824	2.00375	4.26411	6.56183	2.71932	6.51837	10.3135	3.5	4.9	24.5	-2.8	-1.4	-1.4	5.21814	13.3798	21.6754	-8.481	-3.3	-1.881	3.74208e+08	1.02862e+09	1.683e+09	2.86028e+09	-7.04072e+08	-2.70042e+08	-2.04848e+08	2.53042e+09
	Iran	5334.8	854900	4560720520	2.341	1.06766e+10	5238.83	3.2	5.55674e+07	0.396	2.20047e+07	2.648e+07	1.24536e+07	357480	142992	2.21903e+06	1.64706e+06	0.43442	1.26534	2.09627	0.268235	0.268235	0.268235	0.82205	1.74938	2.69203	1.11562	2.67421	4.23118	5.8	3.8	8.3	-3	-1.5	-1.5	5.52509	14.1669	22.9504	-8.995	-3.5	-1.995	7.461e+06	2.05086e+07	3.35558e+07	1.04862e+08	-3.66718e+07	-1.41164e+07	-1.07613e+07	7.56517e+07
	Iraq	4568.8	101594	4.64163e+08	0.674	3.12846e+08	4529.46	18.9	6.42182e+06	0.568	3.6476e+06	2.84174e+06	1.33647e+06	38363.5	15345.4	238138	176756	2.56579	7.47344	12.3811	1.58426	1.58426	1.58426	4.85524	10.3323	15.8998	6.58911	15.7945	24.9904	13.8	5.5	14	-2.8	-1.4	-1.4	5.21814	13.3798	21.6754	-8.481	-3.3	-1.881	4.72905e+06	1.29991e+07	2.12689e+07	2.43362e+07	-3.67207e+06	-1.4084e+06	-1.06838e+06	2.53932e+07
	Japan	6831.5	1533500	10476105250	2.226	2.33198e+10	34763	9.8	6.24487e+07	0.92	5.74528e+07	2.41755e+07	1.13698e+07	326370	130548	2.02591e+06	1.50372e+06	1.33041	3.87512	6.41982	0.821471	0.821471	0.821471	2.51753	5.35747	8.24435	3.41658	8.18975	12.958	25.4	18.8	59.8	-3.2	-1.6	-1.6	6.13899	15.741	25.5004	-9.766	-3.8	-2.166	2.08608e+07	5.73417e+07	9.38214e+07	5.02318e+08	-3.56546e+07	-1.35503e+07	-1.01518e+07	4.87524e+08
	Kazakhstan	5443.8	102278	5.56781e+08	0.166	9.24256e+07	10306.7	20	476985	0.59	281421	190344	89518.7	2569.64	1027.86	15950.8	11839.4	2.71513	7.9084	13.1017	1.67647	1.67647	1.67647	5.13782	10.9336	16.8252	6.97261	16.7138	26.4449	11.7	3.2	1.1	-3	-1.5	-1.5	5.52509	14.1669	22.9504	-8.995	-3.5	-1.995	335195	921377	1.50754e+06	1.08123e+06	-263604	-101472	-77354.4	1.15282e+06
	Kyrgyzstan	3728.8	11927	4.44734e+07	0.953	4.23831e+07	1133.64	1.8	256599	0.491	125990	108170	50872.3	1460.29	584.118	9064.64	6728.17	0.244361	0.711756	1.17915	0.150882	0.150882	0.150882	0.462403	0.984025	1.51427	0.627534	1.50424	2.38004	2	0.7	5.3	-2.6	-1.3	-1.3	4.91119	12.5928	20.4003	-7.967	-3.1	-1.767	17143.8	47124.6	77104.3	185855	-129750	-49555.6	-37375.7	73249.3
	Laos	3818.1	921700	3519142770	0.679	2.3895e+09	2166.05	5.4	2.15973e+07	0.568	1.22673e+07	8.57659e+06	4.03357e+06	115784	46313.6	718718	533464	0.733084	2.13527	3.53745	0.452647	0.452647	0.452647	1.38721	2.95208	4.54281	1.8826	4.51272	7.14012	0.6	1.6	5	-2.8	-1.4	-1.4	5.21814	13.3798	21.6754	-8.481	-3.3	-1.881	4.0779e+06	1.12093e+07	1.83404e+07	8.75515e+06	-1.10826e+07	-4.25066e+06	-3.22445e+06	1.75045e+06
	Malaysia	3653.8	644908	2.35636e+09	0.286	6.7392e+08	9694.58	19	5.3214e+07	0.538	2.86291e+07	2.26177e+07	1.06371e+07	305339	122135	1.89536e+06	1.40682e+06	2.57937	7.51298	12.4466	1.59265	1.59265	1.59265	4.88092	10.3869	15.9839	6.62397	15.8781	25.1226	6.4	8.3	15.8	-3	-1.5	-1.5	5.52509	14.1669	22.9504	-8.995	-3.5	-1.995	3.78382e+07	1.04009e+08	1.70177e+08	1.21266e+08	-3.13229e+07	-1.20574e+07	-9.19166e+06	1.27781e+08
	Myanmar*	3865.2	6830000	26399316000	0.431	11378105196	1216.88	12.1	2.81579e+08	0.491	1.38255e+08	1.11515e+08	5.24455e+07	1.50545e+06	602181	9.34496e+06	6.93623e+06	1.64265	4.78458	7.92652	1.01426	1.01426	1.01426	3.10838	6.61484	10.1793	4.21843	10.1118	15.9991	0.8	2.8	13.8	-2.6	-1.3	-1.3	4.91119	12.5928	20.4003	-7.967	-3.1	-1.767	1.18808e+08	3.26578e+08	5.34341e+08	2.68323e+08	-1.33762e+08	-5.1088e+07	-3.85315e+07	2.53369e+08
	Nepal	3815.3	1473474	5.62175e+09	0.263	1.47852e+09	874.256	15	4.38189e+07	0.491	2.15151e+07	1.67971e+07	7.89966e+06	226760	90704.1	1.40759e+06	1.04478e+06	2.03634	5.9313	9.82626	1.25735	1.25735	1.25735	3.85336	8.20021	12.6189	5.22945	12.5353	19.8337	0.9	3.3	32.3	-2.6	-1.3	-1.3	4.91119	12.5928	20.4003	-7.967	-3.1	-1.767	2.21847e+07	6.09808e+07	9.97755e+07	8.66206e+07	-2.01481e+07	-7.69519e+06	-5.80384e+06	8.86572e+07
	North Korea*	4493	470295	2113035435	0.431	9.10718e+08	627.168	5	9.28294e+06	0.491	4.55793e+06	3.96277e+06	1.86369e+06	53497.5	21399	332081	246485	0.678782	1.9771	3.27542	0.419118	0.419118	0.419118	1.28445	2.7334	4.2063	1.74315	4.17845	6.61122	13.9	14.9	35.9	-2.6	-1.3	-1.3	4.91119	12.5928	20.4003	-7.967	-3.1	-1.767	1.74461e+06	4.79555e+06	7.84637e+06	4.69947e+07	-4.75335e+06	-1.81545e+06	-1.36925e+06	4.39859e+07
	Pakistan	3786.3	3335585	1.26295e+10	0.657	8.2976e+09	1399.52	5.2	3.62249e+08	0.568	2.05757e+08	1.79766e+08	8.4544e+07	2.42684e+06	970737	1.50644e+07	1.11815e+07	0.705933	2.05618	3.40644	0.435882	0.435882	0.435882	1.33583	2.84274	4.37455	1.81288	4.34558	6.87567	2.1	5.6	44.3	-2.8	-1.4	-1.4	5.21814	13.3798	21.6754	-8.481	-3.3	-1.881	8.23076e+07	2.26245e+08	3.70178e+08	1.34567e+09	-2.32292e+08	-8.90943e+07	-6.75849e+07	1.19569e+09
	Philippines	4088.8	4718896	1.92946e+10	0.338	6.52158e+09	2980.1	12	4.10152e+08	0.568	2.32966e+08	1.85328e+08	8.71597e+07	2.50193e+06	1.00077e+06	1.55305e+07	1.15274e+07	1.62908	4.74504	7.86101	1.00588	1.00588	1.00588	3.08269	6.56017	10.0951	4.18356	10.0283	15.8669	2.4	6.1	58.7	-2.8	-1.4	-1.4	5.21814	13.3798	21.6754	-8.481	-3.3	-1.881	1.95817e+08	5.38258e+08	8.80687e+08	1.80358e+09	-2.39479e+08	-9.18507e+07	-6.96759e+07	1.75992e+09
	South Korea	6488.1	726432	4.71316e+09	2.087	9.83637e+09	30722	12	1.07194e+08	0.92	9.86186e+07	4.61334e+07	2.16965e+07	622801	249120	3.86598e+06	2.8695e+06	1.62908	4.74504	7.86101	1.00588	1.00588	1.00588	3.08269	6.56017	10.0951	4.18356	10.0283	15.8669	20.7	30	89.7	-3.2	-1.6	-1.6	6.13899	15.741	25.5004	-9.766	-3.8	-2.166	4.87444e+07	1.33988e+08	2.19228e+08	1.06076e+09	-6.80385e+07	-2.58576e+07	-1.93724e+07	1.04147e+09
	Sri Lanka	4802.1	1066403	5.12097e+09	0.266	1.36218e+09	3924.51	2.5	1.40732e+08	0.493	6.9381e+07	6.52608e+07	3.06922e+07	881021	352409	5.46886e+06	4.05922e+06	0.339391	0.98855	1.63771	0.209559	0.209559	0.209559	0.642227	1.3667	2.10315	0.871576	2.08922	3.30561	1.6	2.4	57.3	-2.8	-1.4	-1.4	5.21814	13.3798	21.6754	-8.481	-3.3	-1.881	1.43655e+07	3.94876e+07	6.46089e+07	5.95912e+08	-8.43296e+07	-3.23441e+07	-2.45355e+07	5.25948e+08
	Tajikistan	7674.4	12900	98999760	0.294	2.91059e+07	988.816	10.5	821438	0.491	403326	346590	163001	4678.97	1871.59	29044.2	21557.9	1.42544	4.15191	6.87838	0.880147	0.880147	0.880147	2.69735	5.74015	8.83324	3.66062	8.77474	13.8836	3.1	2.5	10.4	-2.6	-1.3	-1.3	4.91119	12.5928	20.4003	-7.967	-3.1	-1.767	320430	880793	1.44114e+06	1.03625e+06	-415735	-158782	-119756	940941
	Thailand	2899.7	10944149	3.17347e+10	0.887	2.81487e+10	5793.95	2.5	9.88503e+08	0.663	6.55378e+08	4.53996e+08	2.13514e+08	6.12894e+06	2.45158e+06	3.80448e+07	2.82385e+07	0.339391	0.98855	1.63771	0.209559	0.209559	0.209559	0.642227	1.3667	2.10315	0.871576	2.08922	3.30561	4.7	8	23.1	-3	-1.5	-1.5	5.52509	14.1669	22.9504	-8.995	-3.5	-1.995	9.99356e+07	2.74701e+08	4.4946e+08	2.55427e+09	-6.28731e+08	-2.42024e+08	-1.84501e+08	2.02548e+09
	Turkey	7815.1	125398	9.79998e+08	0.551	5.39979e+08	10780.9	4	1.96624e+07	0.521	1.02441e+07	8.98155e+06	4.22402e+06	121251	48500.4	752654	558653	0.543025	1.58168	2.62034	0.335294	0.335294	0.335294	1.02756	2.18672	3.36504	1.39452	3.34276	5.28897	10.5	14.9	17.5	-3	-1.5	-1.5	5.52509	14.1669	22.9504	-8.995	-3.5	-1.995	3.1633e+06	8.69521e+06	1.42269e+07	6.80228e+07	-1.24384e+07	-4.78804e+06	-3.65004e+06	5.87477e+07
	Turkmenistan*	4230.9	20382	8.62342e+07	0.679	5.8553e+07	5904.01	12	2.40465e+06	0.568	1.36584e+06	1.1038e+06	519118	14901.3	5960.53	92498.7	68656.5	1.62908	4.74504	7.86101	1.00588	1.00588	1.00588	3.08269	6.56017	10.0951	4.18356	10.0283	15.8669	8.5	1.6	2	-2.8	-1.4	-1.4	5.21814	13.3798	21.6754	-8.481	-3.3	-1.881	1.16628e+06	3.20584e+06	5.24532e+06	4.74435e+06	-1.42633e+06	-547058	-414986	4.4843e+06
	Uzbekistan	6187.7	47425	2.93452e+08	0.679	1.99254e+08	2818.59	8.64	9.90395e+06	0.577	5.71458e+06	4.70783e+06	2.21409e+06	63555.7	25422.3	394516	292827	1.17293	3.41643	5.65993	0.724235	0.724235	0.724235	2.21954	4.72332	7.26849	3.01217	7.22035	11.4242	13.8	4.4	12.6	-2.8	-1.4	-1.4	5.21814	13.3798	21.6754	-8.481	-3.3	-1.881	3.58149e+06	9.84472e+06	1.61077e+07	3.93269e+07	-6.08343e+06	-2.33326e+06	-1.76996e+06	3.68249e+07
	Vietnam	5921.2	7222403	4.27653e+10	0.292	1.24875e+10	2687.02	1.2	1.34836e+09	0.62	8.35981e+08	6.36213e+08	2.99211e+08	8.58887e+06	3.43555e+06	5.33146e+07	3.95724e+07	0.162908	0.474504	0.786101	0.100588	0.100588	0.100588	0.308269	0.656017	1.00951	0.418356	1.00283	1.58669	2.2	5.6	51.2	-2.8	-1.4	-1.4	5.21814	13.3798	21.6754	-8.481	-3.3	-1.881	6.72221e+07	1.84779e+08	3.02331e+08	5.43332e+09	-8.22109e+08	-3.15315e+08	-2.39191e+08	4.67843e+09
		Note: * Missing rice producer price data were imputed using the avarage values from developing countries.
		Reference
	1	Food and Agriculture Organization of the United Nations, Data from " Food and agriculture data." FAOSTAT online database. Available at https://www.fao.org/faostat. Deposited 20 April 2026.
	2	B. Gu, et al., Cost-effective mitigation of nitrogen pollution from global croplands. Nature 614, E19 (2023).
	3	United Nations Conference on Trade and Development, Data from "Trade data". UN Comtrade Database. Available at https://comtrade.un.org. Deposited 27 April 2025.
	4	Sobota, D.J., et al. Cost of reactive nitrogen release from human activities to the environment in the United States. Environ Res Lett 10, 25006 (2015).
	5	Y. Gao, et al., Cost-effective adaptations increase rice production while reducing pollution under climate change. Nat Food 6, 260–272 (2025).
[truncated: 5 more columns]
